# Supplementary material for: Removal of Aflatoxin B1 Using Alfalfa Leaves as an Adsorbent Material: A Comparison between Two In Vitro Experimental Models
Source: Toxins (Basel). 2023 Oct 8;15(10):604. doi: 10.3390/toxins15100604 (PMC10610884; doi:10.3390/toxins15100604)
Supplement: Supplementary file 1 [file toxins-15-00604-s001.zip]

Archive with 1 entries (1 files):
- toxins-2629148-supplementary.docx
